# Supplementary material for: Left Ventricular Diastolic Dysfunction across Levels of Kidney Function: A Cross-Sectional Study Based on Routine Clinical Practice Data
Source: J Clin Med. 2024 Sep 8;13(17):5313. doi: 10.3390/jcm13175313 (PMC11396631; doi:10.3390/jcm13175313)
Supplement: Supplementary file 1 [file jcm-13-05313-s001.zip]

Archive with 1 entries (1 files):
- jcm-3145925-supplementary.pdf
